# Supplementary material for: Shedding Light on the Origin of Egyptian Sheep Breeds by Evolutionary Comparison of Mitochondrial D-Loop
Source: Animals (Basel). 2022 Oct 12;12(20):2738. doi: 10.3390/ani12202738 (PMC9597797; doi:10.3390/ani12202738)
Supplement: Supplementary file 1 [file animals-12-02738-s001.zip]

Archive with 2 entries (2 files):
- Supplementary figures revised version.pdf
- Supplementary tables v7.xlsx
