# Supplementary material for: Shedding Light on the Origin of Egyptian Sheep Breeds by Evolutionary Comparison of Mitochondrial D-Loop
Source: Animals (Basel). 2022 Oct 12;12(20):2738. doi: 10.3390/ani12202738 (PMC9597797; doi:10.3390/ani12202738)
Supplement: Supplementary file 1 [file animals-12-02738-s001.zip › Supplementary tables v7.xlsx]

## Sheet: Table S1
Supplementary table S1		Access numbers of the 467 sequences used in this work.
The 32 new Egyptian sequences are in yellow background.
Breeds	4-letter code	Access numbers
Ahaamda (16)	AHAA29	LC456448
	AHAA30	LC456531
	AHAA31	LC456449
	AHAA33	LC456450
	AHAA34	LC456451
	AHAA35	LC456452
	AHAA36	LC456453
	AHAA37	LC456454
	AHAA38	LC456455
	AHAA40	LC456456
	AHAA42	LC456457
	AHAA43	LC456458
	AHAA45	LC456459
	AHAA46	LC456460
	AHAA48	LC456462
	AHAA49	LC456463
Akkaraman (6)	AKKA00	JN574133
	AKKA01	KF677039
	AKKA39	KF677056
	AKKA41	JN574134
	AKKA42	JN574137
	AKKA43	KF677041
Altay (18)	ALTA01	DQ242061
	ALTA02	KP000035
	ALTA03	KP000036
	ALTA04	KP000037
	ALTA05	KP000038
	ALTA06	KP000039
	ALTA08	KP000040
	ALTA09	KP000041
	ALTA12	KP000042
	ALTA13	KP000043
	ALTA14	KP000044
	ALTA19	KP000045
	ALTA22	KP000046
	ALTA23	KP000047
	ALTA24	KP000048
	ALTA32	KP000049
	ALTA37	KP000050
	ALTA42	KP000051
Assaf (4)	ASSA01	HE577847
	ASSA02	HE577850
	ASSA03	HE577848
	ASSA04	HE577849
Awassi (11)	AWAS06	MZ664406
	AWAS07	MW260509
	AWAS08	DQ852280
	AWAS09	DQ852281
	AWAS14	JX235856
	AWAS15	JX235857
	AWAS16	JX235858
	AWAS17	JX235859
	AWAS18	JX235860
	AWAS19	JX235861
	AWAS20	HM236182
Barki (17)	BARK01	KC291205
	BARK02	KC291206
	BARK03	KC291207
	BARK04	KC291208
	BARK05	KC291209
	BARK06	KC291210
	BARK07	KC291211
	BARK09	KC291212
	BARK10	KC291213
	BARK11	KC291214
	BARK14	KC291215
	BARK15	KC291216
	BARK17	KC291217
	BARK18	KC291218
	BARK22	KC291219
	BARK23	OP132255
	BARK26	OP132256
Latxa Black Face (19)	BLKF01	KT879186
	BLKF02	KT879183
	BLKF03	KT879182
	BLKF04	KT879181
	BLKF05	KT879180
	BLKF06	KT879179
	BLKF07	KT879178
	BLKF09	KT879176
	BLKF10	KT879175
	BLKF11	KT879174
	BLKF12	KT879168
	BLKF13	KT879167
	BLKF14	KT879166
	BLKF15	KT879165
	BLKF16	KT879164
	BLKF17	KT879163
	BLKF18	KT879162
	BLKF19	KT879161
	BLKF20	KT879160
Buzaei (20)	BUZA78	LC456487
	BUZA79	LC456488
	BUZA80	LC456489
	BUZA81	LC456536
	BUZA82	LC456490
	BUZA83	LC456491
	BUZA84	LC456492
	BUZA85	LC456493
	BUZA86	LC456494
	BUZA87	LC456495
	BUZA88	LC456496
	BUZA89	LC456497
	BUZA90	LC456498
	BUZA91	LC456499
	BUZA92	LC456500
	BUZA93	LC456501
	BUZA94	LC456502
	BUZA95	LC456503
	BUZA96	LC456504
	BUZA97	LC456505
Cyprus fat-tailed (8)	CYPR01	JN574185
	CYPR02	JN574184
	CYPR03	JN574183
	CYPR04	JN573920
	CYPR05	JN573919
	CYPR06	JN573918
	CYPR07	JN573917
	CYPR08	JN573916
Daglic (19)	DAGL10	KF677075
	DAGL12	KF677076
	DAGL21	KF677077
	DAGL22	KF677078
	DAGL24	KF677079
	DAGL25	KF677080
	DAGL32	KF677081
	DAGL33	KF677082
	DAGL35	KF677083
	DAGL36	KF677084
	DAGL39	KF677085
	DAGL40	KF677086
	DAGL44	KF677087
	DAGL47	KF677088
	DAGL50	KF677089
	DAGL55	KF677090
	DAGL56	KF677091
	DAGL57	KF677092
	DAGL59	KF677074
Edilbai (11)	EDIL02	DQ242120
	EDIL03	DQ242121
	EDIL05	DQ242122
	EDIL06	DQ242123
	EDIL07	DQ242124
	EDIL08	DQ242125
	EDIL09	DQ242126
	EDIL10	DQ242117
	EDIL11	DQ242118
	EDIL12	DQ242119
	EDIL41	DQ242116
Fallahi (12)	FALL01	OP132275
	FALL02	OP132276
	FALL03	OP132277
	FALL04	OP132278
	FALL06	OP132279
	FALL09	OP132280
	FALL10	OP132281
	FALL11	OP132282
	FALL13	OP132283
	FALL17	OP132284
	FALL19	OP132285
	FALL21	OP132286
Ovis gmelini anatolica (4)	GMEA14	KF677277
	GMEA18	KF677281
	GMEA19	KF677272
	GMEA21	KF677284
Ovis gmelini ophion (1)	GMEOPH	KF312238
Han large-tailed (18)	HANL73	KP000587
	HANL74	KP000588
	HANL75	KP000589
	HANL80	KP000591
	HANL81	KP000592
	HANL83	KP000582
	HANL84	KP000594
	HANL85	KP000583
	HANL86	KP000595
	HANL87	KP000596
	HANL88	KP000584
	HANL89	KP000597
	HANL90	KP000585
	HANL91	KP000586
	HANL92	KP000598
	HANL96	KP000602
	HANL97	KP000603
	HANL98	KP000604
Hemsin (16)	HEMS05	KF677213
	HEMS07	KF677214
	HEMS08	KF677215
	HEMS14	KF677216
	HEMS17	KF677217
	HEMS20	KF677211
	HEMS21	KF677218
	HEMS25	KF677221
	HEMS26	KF677222
	HEMS30	KF677212
	HEMS32	KF677223
	HEMS39	KF677224
	HEMS41	KF677225
	HEMS42	KF677226
	HEMS43	KF677227
	HEMS44	KF677228
Kabashi (20)	KABA02	LC456540
	KABA03	LC456483
	KABA05	LC456475
	KABA53	LC456467
	KABA54	LC456468
	KABA55	LC456537
	KABA56	LC456469
	KABA57	LC456470
	KABA58	LC456538
	KABA59	LC456539
	KABA60	LC456471
	KABA61	LC456472
	KABA62	LC456473
	KABA63	LC456474
	KABA66	LC456541
	KABA67	LC456477
	KABA68	LC456478
	KABA70	LC456479
	KABA71	LC456480
	KABA73	LC456482
Karakas (4)	KKAS10	HM236178
	KKAS25	DQ852286
	KKAS26	HM236176
	KKAS27	HM236177
Karakul (11)	KKUL01	DQ242173
	KKUL05	KF938348
	KKUL06	KF677134
	KKUL10	DQ242174
	KKUL11	DQ242175
	KKUL12	DQ242176
	KKUL21	JX235872
	KKUL22	JX235873
	KKUL23	JX235874
	KKUL24	JX235875
	KKUL25	JX235876
Karadi (2)	KRDB01	MF004245
	KRDB02	MF004246
Karayaka (14)	KYAK02	KF677036
	KYAK03	KF677025
	KYAK04	KF677034
	KYAK06	KF677026
	KYAK07	KF677027
	KYAK08	KF677028
	KYAK11	KF677029
	KYAK14	KF677030
	KYAK25	KF677031
	KYAK26	KF677032
	KYAK27	KF677033
	KYAK38	KF677035
	KYAK44	KF677037
	KYAK48	KF677038
Lanzhou large-tailed (18)	LANZ01	KP000368
	LANZ02	KP000363
	LANZ03	KP000369
	LANZ04	KP000364
	LANZ05	KP000370
	LANZ06	KP000365
	LANZ07	KP000366
	LANZ08	KP000371
	LANZ09	KF938335
	LANZ10	KP000372
	LANZ11	KP000367
	LANZ12	KP000379
	LANZ13	KP000380
	LANZ15	KP000373
	LANZ18	KP000374
	LANZ24	KP000375
	LANZ26	KP000376
	LANZ27	KP000377
Italian Laticauda (5)	LATI09	JN574036
	LATI12	JN574037
	LATI16	JN574038
	LATI28	JN574039
	LATI30	JN574040
Lohi (5)	LOHI01	JX235871
	LOHI02	JX235870
	LOHI03	JX235869
	LOHI04	JX235868
	LOHI05	JX235867
Merino (20)	MERS01	AF010406
	MERS02	NC_001941
	MERS03	HM236174
	MERS04	KF228814
	MERS05	KF228813
	MERS06	KF228805
	MERS07	KF228806
	MERS08	KF228807
	MERS09	KF228808
	MERS10	KF228809
	MERS11	KF228810
	MERS12	KF228811
	MERS13	KF228812
	MERS14	KF228804
	MERS15	KF228803
	MERS16	KF228802
	MERS17	KF228801
	MERS18	KF228800
	MERS19	KF228799
	MERS20	KF228798
Morkaraman (21)	MRKA18	KF677245
	MRKA19	KF677246
	MRKA23	KF677247
	MRKA29	KF677250
	MRKA30	KF677251
	MRKA31	KF677252
	MRKA33	KF677254
	MRKA37	KF677255
	MRKA38	KF677256
	MRKA41	KF677257
	MRKA42	KF677258
	MRKA43	KF677259
	MRKA44	KF677260
	MRKA46	KF677261
	MRKA47	KF677262
	MRKA48	KF677263
	MRKA49	KF677241
	MRKA50	HM236179
	MRKA51	HM236180
	MRKA52	HM236181
	MRKA53	KF677243
Ovis aries musimon (3)	MUSI02	KR011776
	MUSI03	HM236184
	MUSI04	HM236185
Norduz (16)	NORD16	KF677194
	NORD18	KF677196
	NORD21	KF677197
	NORD22	KF677198
	NORD23	KF677199
	NORD24	KF677200
	NORD26	KF677201
	NORD27	KF677202
	NORD28	KF677203
	NORD29	KF677204
	NORD35	KF677205
	NORD40	KF677206
	NORD42	KF677207
	NORD43	KF677208
	NORD45	KF677209
	NORD46	KF677210
Ossimi (12)	OSSI01	KC291233
	OSSI02	KC291234
	OSSI04	KC291235
	OSSI06	KC291236
	OSSI07	KC291237
	OSSI12	KC291239
	OSSI13	OP132259
	OSSI17	KC291241
	OSSI20	OP132260
	OSSI23	OP132261
	OSSI24	OP132262
	OSSI29	KC291243
Rahmani (11)	RAHM01	OP132257
	RAHM02	KC291221
	RAHM03	KC291222
	RAHM06	KC291224
	RAHM07	KC291225
	RAHM08	KC291226
	RAHM12	KC291227
	RAHM14	KC291229
	RAHM16	OP132258
	RAHM25	KC291231
	RAHM28	KC291232
Red Maasai (20)	REDM05	KT867744
	REDM06	KT867745
	REDM07	KT867746
	REDM08	KT867747
	REDM09	KT867748
	REDM10	KT867754
	REDM11	KT867681
	REDM12	KT867682
	REDM13	KT867692
	REDM14	KT867693
	REDM15	KT867694
	REDM16	KT867695
	REDM17	KT867696
	REDM19	KT867698
	REDM20	KT867699
	REDM21	KT867725
	REDM22	KT867726
	REDM23	KT867727
	REDM24	KT867728
	REDM25	KT867737
Saidi (11)	SAID01	KC461240
	SAID02	KC461241
	SAID03	KC461242
	SAID04	KC461243
	SAID08	KC461244
	SAID11	OP132263
	SAID12	KC461246
	SAID13	OP132264
	SAID15	OP132265
	SAID17	OP132266
	SAID18	OP132267
Sohagi (17)	SOHA01	KC461247
	SOHA03	KC461249
	SOHA04	OP132268
	SOHA05	KC461250
	SOHA06	KC461251
	SOHA07	KC461252
	SOHA08	KC461253
	SOHA10	OP132269
	SOHA11	KC461254
	SOHA12	KC461255
	SOHA13	KC461256
	SOHA14	KC461257
	SOHA16	OP132270
	SOHA17	OP132271
	SOHA18	OP132272
	SOHA21	OP132273
	SOHA22	OP132274
Swiniarka (19)	SWIN01	KT158355
	SWIN02	KT158356
	SWIN03	KT158357
	SWIN04	KT158369
	SWIN05	KT158370
	SWIN06	KT158372
	SWIN08	KT158375
	SWIN09	KT158359
	SWIN13	KT158376
	SWIN14	KT158377
	SWIN15	KT158378
	SWIN17	KT158366
	SWIN19	KT158362
	SWIN22	KT158383
	SWIN35	KT158385
	SWIN36	KT158386
	SWIN39	KT158387
	SWIN41	KT158389
	SWIN52	KT158392
Tibetan (17)	TIBE01	MK174522
	TIBE03	KU681195
	TIBE05	KU681197
	TIBE06	KU681198
	TIBE07	KU681199
	TIBE08	MK174528
	TIBE32	MK174552
	TIBE35	MK174555
	TIBE50	KP228641
	TIBE51	KP228642
	TIBE52	KP228643
	TIBE53	KP228644
	TIBE56	KP228647
	TIBE58	KP228649
	TIBE59	KP228650
	TIBE60	KP228651
	TIBE97	MK174518
Tuj (1)	TUJ008	HM236183
Waldschaf (20)	WALD01	MW427972
	WALD03	MW427984
	WALD04	MW427973
	WALD05	MW427975
	WALD07	MW427974
	WALD08	MW427977
	WALD09	MW427985
	WALD11	MW427986
	WALD12	MW427976
	WALD13	MW427987
	WALD15	MW427970
	WALD16	MW427978
	WALD18	MW427971
	WALD19	MW427968
	WALD21	MW427988
	WALD22	MW427992
	WALD23	MW427969
	WALD25	MW427989
	WALD26	MW427990
	WALD27	MW427979

## Sheet: Table S2
Supplementary table S2	Number of type-2 connections between Egyptian breeds and other breeds.
The first 12 breeds (in grey background) were selected to draw the figure 3.					For the four-letter code, see table 1.
Breed	OSSI	RAHM	SAID	BARK	SOHA	FALL
WALD	0	0	9	9	13	33
SWIN	0	4	9	0	0	4
KABA	0	2	35	4	4	5
EDIL	0	0	5	0	20	7
NORD	0	0	2	2	22	5
REDM	1	0	7	2	11	7
BUZA	1	0	14	1	2	0
MERS	2	0	7	5	2	2
HEMS	4	2	0	3	7	0
AKKA	12	0	1	0	1	1
LANZ	0	0	4	0	8	2
MRKA	3	0	2	0	5	4
AHAA	0	1	3	0	2	6
CYPR	1	0	2	2	4	3
KYAK	0	0	2	0	3	6
KKAS	0	0	2	0	3	5
DAGL	5	1	1	1	0	0
TIBE	0	2	1	0	5	0
KKUL	0	0	2	1	2	2
ALTA	0	2	2	0	1	0
LATI	0	0	0	3	1	1
AWAS	0	0	0	4	0	0
KRDB	0	0	1	0	1	2
GMEA	0	0	0	0	2	0
HANL	0	0	2	0	0	0
MUSI	1	0	0	0	1	0
ASSA	1	0	0	0	0	0
Total of the 12 selected breeds	23	8	95	26	95	70
Total of the 27 breeds	31	14	113	37	120	95

## Sheet: Table S3
Supplementary table S3 Number of type-2 connections between Egyptian breeds themselves.
For the four-letter code, see table 1.
	OSSI	RAHM	SAID	SOHA	BARK	FALL
BARK	1	0	0	1	0	0
OSSI	0	0	0	3	1	0
RAHM	0	0	0	1	0	0
SOHA	3	1	7	0	1	13
FALL	0	0	8	13	0	0
SAID	0	0	0	7	0	8

## Sheet: Table S4
Supplementary table S4	Number of type-2 connections between East Tropical African breeds and other breeds.
The first 7 breeds (in grey background) were selected to draw the figure 4.
	AHAA	REDM	BUZA	KABA
SAID	3	7	14	35
MERS	1	6	7	10
SOHA	2	11	2	4
FALL	6	7	0	5
WALD	5	0	0	9
HEMS	0	8	2	2
SWIN	2	8	0	0
KKUL	1	2	2	4
BARK	0	2	1	4
DAGL	0	2	2	3
EDIL	3	0	0	4
LATI	2	2	0	3
NORD	3	0	0	3
KKAS	2	0	0	2
KRDB	2	0	0	2
CYPR	1	0	0	2
KYAK	1	1	0	1
RAHM	1	0	0	2
HANL	0	1	0	1
LANZ	0	0	2	0
OSSI	0	1	1	0
AWAS	0	0	0	1
MRKA	0	0	1	0
Total of the 7 selected breeds	19	47	25	65
Total of the 23 breeds	35	58	34	97
